# Supplementary material for: Lanthanide-Dependent Methanol and Formaldehyde Oxidation in Methylobacterium aquaticum Strain 22A
Source: Microorganisms. 2020 May 30;8(6):822. doi: 10.3390/microorganisms8060822 (PMC7356819; doi:10.3390/microorganisms8060822)
Supplement: Supplementary file 1 [file microorganisms-08-00822-s001.zip]

Archive with 4 entries (3 files):
- supplementary/
- supplementary/Table S1.xlsx
- supplementary/Table S2.xlsx
- supplementary/Table S3.xlsx
