# Supplementary material for: Lanthanide-Dependent Methanol and Formaldehyde Oxidation in Methylobacterium aquaticum Strain 22A
Source: Microorganisms. 2020 May 30;8(6):822. doi: 10.3390/microorganisms8060822 (PMC7356819; doi:10.3390/microorganisms8060822)
Supplement: Supplementary file 1 [file microorganisms-08-00822-s001.zip › supplementary/Table S1.xlsx]

## Sheet: Table S1 Primer
Table S1. Primers used in this study
Primer name	Sequence (5->3)	Purpose
mxaF_Up_F	TCGAGCTCGGTACCCGAGGTCTCGACCGGCATCGCCTCGG	Deletion of mxaF
mxaF_Up_R	GTTCAGCGTCTCCAATCGGC
mxaF_Down_F	TCCGCCGATCCAGCGCTCCT
mxaF_Down_R	CTCTAGAGGATCCCCTCGACTGGTCGAACCGCATCGCGAC
xoxF1_Up_F	TCGAGCTCGGTACCCACCCATGTCCACCCCGACCACGTGC	Deletion of xoxF1
xoxF1_Up_R	GGATTCCTCCGACAGGTGCA
xoxF1_Down_F	CGCGCGCCCGCACATCAGAC
xoxF1_Down_R	CTCTAGAGGATCCCCAGCTTCACCTTCAGCTCGTCGGCGA
xoxF2_Up_F	TCGAGCTCGGTACCCAGAGCCGATCCAGTCGAAGC	Deletion of xoxF2
xoxF2_Up_R	CCGCCCGACATTGTCCGGTG
xoxF2_Down_F	TTATTCTCTCGGGATCACCG
xoxF2_Down_R	CTCTAGAGGATCCCCAGCTTGTGAGCGTAGTTTCG
adh4_Up_F	tcgagctcggtacccTACCTCGACACCTTCCATCC	Deletion of adh4
adh4_Up_R	CATGCTGCTCTCCTGACAGAC
adh4_Down_F	GTCTGTCAGGAGAGCAGCATGGGAGGCGACGGCCAAGTG
adh4_Down_R	ctctagaggatccccAGCGGTTCATCTCGGTGTAG
exaF_Up_F	tcgagctcggtacccGTGTCGACGGAGAGGAAGA	Deletion of exaF
exaF_Up_R	CATGGGGGTCTCCTCCGGGCC
exaF_Down_F	GGCCCGGAGGAGACCCCCATGCTCTACGTCTTCGCGCTCTGA
exaF_Down_R	ctctagaggatccccTCCTCCTTGACGAAGGTCTC
adh6_Up_F	tcgagctcggtacccTACCTACGCCCCCTCAATTT	Deletion of adh6
adh6_Up_R	CATGGCGTTGACCTCCCAGAA
adh6_Down_F	TTCTGGGAGGTCAACGCCATGGGCCGAGGCCGGGTCGTCCAC
adh6_Down_R	ctctagaggatccccCGAGAACCAGGATTCGAAGT
MxbDdis-upF	TCGAGCTCGGTACCCAACACCACCGCCAATTCCTG	Deletion of mxbD
MxbDdis-upR	CGGATGGTTTCCAGGCGGATTCCGGCGCCGTCCTCCCGCATC
MxbDdis-downF	ATCCGCCTGGAAACCATCCG
MxbDdis-downR	ACTCTAGAGGATCCCCTGTCGGCGAGCTTG
PQFMxbD_fw	TGTAACTAGTAGAGGAAGCTTCCGCATGGGATCGCTCAGGCTACG	Cloning of mxbD in pQFKm
PQFMxbD_rv	GTGGTCCTTGTAGTCTGCCGCGTCCTCTCTCATGG
Fae1_Up_F	TATGACATGATTACGCGAACTCGACGACGCGGATG	Deletion of fae1
Fae1_Up_R	GTTCGCCGCGAAGGGCAGGTGTCGATAAGGTTAGC
Fae1_Down_F	CCCTTCGCGGCGAACGTCGC
Fae1_Down_R	CCGGGTACCGAGCTCAGCTGGGACCGATTCGGAAC
Fae2_Up_F	TATGACATGATTACGTCTCAGTGGACGACGCGGTG	Deletion of fae2
Fae2_Up_R	CGTCGAGCACGCCCTGTCGCAGCGTCAACCGCGGC
Fae2_Down_F	AGGGCGTGCTCGACGACGAG
Fae2_Down_R	CCGGGTACCGAGCTCCCGACCATGCCGGAGCTGTC
Mch_Up_F	TATGACATGATTACGCCCTGGCACCGGTGCCGGAC	Deletion of mch
Mch_Up_R	CGAAGGAGCGCGCCACCCCGAAGGCCGGTCGAATC
Mch_Down_F	TGGCGCGCTCCTTCGCCTGA
Mch_Down_R	CCGGGTACCGAGCTCCCCGGGCGATGTCGACGCTC
Hgd_Up_F	TATGACATGATTACGGGTATCTCGGTCGCTCGATC	Deletion of hgd
Hgd_Up_R	CCACGACCGAGCGGACGGCTCGATCGTTTCGCGTG
Hgd_Down_F	TCCGCTCGGTCGTGGTGTTC
Hgd_Down_R	CCGGGTACCGAGCTCCGGGCCATGCCCGTCGGATG
KmGeneF2	TACTGGGCTATCTGGACAAG	Generation of pCM130KmC and pQFKm
KmGeneR2	TCAGAAGAACTCGTCAAGAAGG
pCM130KmCloning-F	GGGgaattcGCATTCTCAACGAACGATTC	Generation of pCM130KmC and pQFKm
pCM130KmCloning-R	GGGgaattcTACTGGGCTATCTGGACAAG
xoxF1pCM130KmC-F	TTGAGAATGCgaattGCGCAACGACGGCGCCATCG	His-tag purification of XoxF
xoxF1pCM130KmC-Rhis	TAGCCCAGTAgaattTCAATGATGATGATGATGATGGTTCGGCAGGTTGAAGACCG
mxaFpCM130KmC-F	TTGAGAATGCgaattCGAAGTAGTGGAGAGCCACG	His-tag purification of MxaF
mxaFpCM130KmC-Rhis	TAGCCCAGTAgaattTCAATGATGATGATGATGATGGTTCGCCGCGTACTCGCCGA
mxaF_qPCR_F	CGCGCTCGCCAACGACAAGC	qPCR mxaF
mxaF_qPCR_R	CACGACCAGCGGCGCACCTT
xoxF1_qPCR_F	CGGCGGCCTACTCGCCCAAG	qPCR xoxF
xoxF1_qPCR_R	CCGTGCCGTCCCAGGCGATG
rpoC_qPCR_F	TCGGCAAGCGTGTGGACTAT	qPCR rpoC
rpoC_qPCR_R	CCTCCGGCTTCTCCTTCTCG
