# Supplementary material for: Lanthanide-Dependent Methanol and Formaldehyde Oxidation in Methylobacterium aquaticum Strain 22A
Source: Microorganisms. 2020 May 30;8(6):822. doi: 10.3390/microorganisms8060822 (PMC7356819; doi:10.3390/microorganisms8060822)
Supplement: Supplementary file 1 [file microorganisms-08-00822-s001.zip › supplementary/Table S2.xlsx]

## Sheet: Table S2 mutations
Table S2. Mutations detected in the suppression mutants by genome resequencing.
Replicon	Position	Reference	Alteration	Mutation in	Gene locus (Maq22A_)	gene	Function
Chromosome	127937	C	G	COMMON *	c00655		hypothetical protein
Chromosome	977245	T	C	DXoxF1Sup	c05310	mxbD	signal transduction histidine kinase, MxbD
Chromosome	977380	TGGTGCAGCAGCAG	TG	re-mxaFSup	c05310	mxbD	signal transduction histidine kinase, MxbD
Chromosome	1343457	C	G	COMMON	c07145	eutC	ethanolamine ammonia-lyase
Chromosome	1987691	CG	C	COMMON	c10500	baeS	histidine kinase
Chromosome	2978530	A	G	COMMON	c15575	caiC	acyl-CoA synthetase
Chromosome	2991969	A	G	re-mxaFSup	c15660	baeS	response regulator FixJ
Chromosome	2991972	CAG	C	re-mxaFSup	c15660	baeS	response regulator FixJ
Chromosome	3313137	GCCCC	GCCC	COMMON	c17230		ABC-2 type transporter
Chromosome	3313148	C	T	COMMON	c17230		ABC-2 type transporter
Chromosome	3313150	ACCCC	ACC	COMMON	c17230		ABC-2 type transporter
Chromosome	4083625	G	C	DXoxF1Sup	c21025		catalytic domain of components of various dehydrogenase complexes
Chromosome	4083631	G	C	DXoxF1Sup	c21025		catalytic domain of components of various dehydrogenase complexes
Chromosome	4083667	CA	C	DXoxF1Sup	c21025		catalytic domain of components of various dehydrogenase complexes
Chromosome	4083668	AC	A	COMMON	c21025		catalytic domain of components of various dehydrogenase complexes
Chromosome	4083669	CG	C	DXoxF1Sup	c21025		catalytic domain of components of various dehydrogenase complexes
Chromosome	4783818	A	T	DXoxF1Sup	c24750		methyltransferase
Plasmid 1	80	G	GATGA	COMMON	1p30000		plasmid replication initiator protein
Plasmid 1	31035	TG	TGG	COMMON	1p30115		outer membrane protein
Plasmid 1	143227	T	A	re-mxaFSup	1p30660		hypothetical protein
Plasmid 1	146299	C	T	re-mxaFSup	1p30680		histidine kinase
Plasmid 1	146694	G	A	re-mxaFSup	1p30680		histidine kinase
Plasmid 1	257238	CGGGGGG	CGGGGGGG	COMMON	1p31215		glycogen debranching enzyme GlgX
Plasmid 1	564730	CGGGG	CGGGGG	COMMON	1p32735		glycosyl transferase family 51
Plasmid 1	1237851	AGGGGGGG	AGGGGGGGG	re-mxaFSup	1p36435		hypothetical protein
Plasmid 1	1532129	CGGGGG	CGGGGGG	COMMON	1p38055		hypothetical protein
Plasmid 2	5	C	A	re-mxaFSup	2p40000		chromosome partitioning protein ParA
Plasmid 2	197071	TCCGGACCGGA	TCCGGACCGGACCGGA	DXoxF1Sup	2p41120		hypothetical protein
Plasmid 2	197078	CGGAC	CGGACGGGAC	DXoxF1Sup	2p41120		hypothetical protein
Plasmid 2	197096	ACCGG	ACCGGGCCGG	DXoxF1Sup	2p41120		hypothetical protein
Plasmid 2	197098	CGGAC	CGGACGGGAC	DXoxF1Sup	2p41120		hypothetical protein
Plasmid 2	197104	GGACC	GGACCCGACC	DXoxF1Sup	2p41120		hypothetical protein
Plasmid 2	197107	CC	CCGGAAC	DXoxF1Sup	2p41120		hypothetical protein
* COMMON, the mutation was found in both of DxoxF1Sup and re-mxaFSup.
