# Supplementary material for: Lanthanide-Dependent Methanol and Formaldehyde Oxidation in Methylobacterium aquaticum Strain 22A
Source: Microorganisms. 2020 May 30;8(6):822. doi: 10.3390/microorganisms8060822 (PMC7356819; doi:10.3390/microorganisms8060822)
Supplement: Supplementary file 1 [file microorganisms-08-00822-s001.zip › supplementary/Table S3.xlsx]

## Sheet: Sheet1
Table S3. Specific growth rates (SGRs) and cell yield of various formaldehyde oxidation mutants grown on methanol and methanol plus succinate in the presence and absence of La3+.
The growth rates are calculated for the growth during 0 - 44 h (methanol), and 0 - 24 hours (methanol + succinate). The results are presented as average ± SD (technical triplicates). NG, no growth.
Groups indicate compact letter display for one-way ANOVA and Tukey's post-hoc test (p < 0.05), only for specific growth rates.
	Methanol +La			Methanol -La			Methanol Succinate +La			Methanol Succinate -La
	SGR	Groups	Yield	SGR	Groups	Yield	SGR	Groups	Yield	SGR	Groups	Yield
WT	0.081 ± 0.003	a	3.997 ± 0.076	0.075 ± 0.000	a	4.541 ± 0.046	0.129 ± 0.010	ab	2.535 ± 0.063	0.155 ± 0.008	a	2.406 ± 0.086
Δfae1	0.021 ± 0.002	d	NG	0.023 ± 0.003	cd	NG	0.088 ± 0.019	bc	2.741 ± 0.171	0.080 ± 0.035	ac	2.621 ± 0.180
Δfae2	0.061 ± 0.011	b	3.879 ± 0.100	0.063 ± 0.015	ab	3.781 ± 0.192	0.127 ± 0.002	ab	1.604 ± 0.043	0.111 ± 0.045	ab	1.477 ± 0.041
Δfae1Δfae2	0.009 ± 0.004	e	NG	0.012 ± 0.001	cd	NG	0.100 ± 0.009	ab	2.760 ± 0.147	0.078 ± 0.010	ac	2.719 ± 0.198
Δmch	0.012 ± 0.004	de	NG	0.026 ± 0.006	cd	NG	0.130 ± 0.009	ab	2.087 ± 0.013	0.125 ± 0.021	ab	2.162 ± 0.008
Δhgd	0.043 ± 0.001	c	4.375 ± 0.062	0.051 ± 0.006	b	4.558 ± 0.057	0.137 ± 0.023	bc	3.271 ± 0.128	0.150 ± 0.007	a	3.420 ± 0.322
ΔmchΔhgd	0.002 ± 0.002	e	NG	0.009 ± 0.003	d	NG	0.035 ± 0.010	e	NG	0.047 ± 0.008	bc	NG
Δfae1Δfae2Δhgd	0.009 ± 0.001	e	NG	0.009 ± 0.002	d	NG	0.030 ± 0.008	e	NG	0.022 ± 0.024	c	NG
Δfae1Δfae2ΔmchΔhgd	0.007 ± 0.001	e	NG	0.010 ± 0.003	cd	NG	0.067 ± 0.027	cd	1.409 ± 0.245	0.058 ± 0.049	bc	1.484 ± 0.249
ΔxoxF1Sup	0.043 ± 0.004	a	3.400 ± 0.200	0.102 ± 0.019	a	4.036 ± 0.284	0.139 ± 0.011	a	2.015 ± 0.130	0.159 ± 0.044	a	2.575 ± 0.267
ΔxoxF1Sup Δfae1	0.029 ± 0.009	b	1.329 ± 0.053	0.033 ± 0.007	b	NG	0.111 ± 0.011	a	2.072 ± 0.273	0.115 ± 0.032	a	2.497 ± 0.294
ΔxoxF1Sup Δfae2	0.046 ± 0.005	a	3.451 ± 0.135	0.111 ± 0.006	a	4.196 ± 0.228	0.140 ± 0.015	a	1.731 ± 0.194	0.159 ± 0.038	a	2.701 ± 0.344
ΔxoxF1Sup Δfae1Δfae2	0.025 ± 0.002	bc	1.613 ± 0.063	0.035 ± 0.004	b	NG	0.120 ± 0.013	a	2.037 ± 0.209	0.115 ± 0.003	a	2.435 ± 0.331
ΔxoxF1Sup Δmch	0.029 ± 0.002	b	0.354 ± 0.077	0.031 ± 0.001	b	NG	0.146 ± 0.015	a	1.725 ± 0.143	0.137 ± 0.010	a	1.828 ± 0.187
ΔxoxF1Sup Δhgd	0.046 ± 0.002	a	3.617 ± 0.089	0.086 ± 0.010	a	4.443 ± 0.230	0.123 ± 0.022	a	2.085 ± 0.110	0.137 ± 0.027	a	3.086 ± 0.221
ΔxoxF1Sup ΔmchΔhgd	0.014 ± 0.002	c	NG	0.017 ± 0.010	b	NG	0.130 ± 0.011	a	1.322 ± 0.030	0.133 ± 0.013	a	1.326 ± 0.057
ΔxoxF1Sup Δfae1Δfae2Δhgd (FD-3)	0.014 ± 0.006	c	NG	0.015 ± 0.005	b	NG	0.031 ± 0.006	b	NG	0.029 ± 0.020	b	NG
ΔxoxF1Sup Δfae1Δfae2ΔmchΔhgd (FD-4)	0.015 ± 0.004	c	NG	0.019 ± 0.003	b	NG	0.131 ± 0.005	a	1.442 ± 0.021	0.141 ± 0.033	a	1.451 ± 0.040
ΔmxaF	0.094 ± 0.003	a	3.848 ± 0.152	0.018 ± 0.001	a	NG	0.138 ± 0.013	a	1.730 ± 0.084	0.146 ± 0.010	a	1.365 ± 0.160
ΔmxaFΔfae1	0.023 ± 0.001	c	NG	0.021 ± 0.005	a	NG	0.131 ± 0.008	a	1.422 ± 0.069	0.131 ± 0.042	a	1.279 ± 0.091
ΔmxaFΔfae2	0.088 ± 0.005	a	4.207 ± 0.089	0.020 ± 0.002	a	NG	0.140 ± 0.024	a	1.474 ± 0.092	0.175 ± 0.017	a	1.318 ± 0.076
ΔmxaFΔfae1Δfae2	0.022 ± 0.001	cd	NG	0.016 ± 0.005	a	NG	0.122 ± 0.012	a	1.441 ± 0.088	0.120 ± 0.031	a	1.261 ± 0.075
ΔmxaFΔmch	0.021 ± 0.001	cd	NG	0.019 ± 0.002	a	NG	0.123 ± 0.012	a	2.087 ± 0.013	0.151 ± 0.018	a	1.287 ± 0.085
ΔmxaFΔhgd	0.078 ± 0.001	b	4.152 ± 0.204	0.024 ± 0.011	a	NG	0.155 ± 0.013	a	1.499 ± 0.111	0.154 ± 0.005	a	1.263 ± 0.088
ΔmxaFΔmchΔhgd	0.009 ± 0.002	f	NG	0.020 ± 0.007	a	NG	0.111 ± 0.003	a	0.271 ± 0.053	0.133 ± 0.021	a	1.350 ± 0.060
ΔmxaF Δfae1Δfae2Δhgd (FD-3)	0.013 ± 0.003	def	NG	0.019 ± 0.002	a	NG	0.141 ± 0.008	a	1.654 ± 0.174	0.129 ± 0.005	a	1.492 ± 0.027
ΔmxaF Δfae1Δfae2ΔmchΔhgd (FD-4)	0.011 ± 0.003	ef	NG	0.021 ± 0.009	a	NG	0.117 ± 0.004	a	0.338 ± 0.028	0.138 ± 0.008	a	1.557 ± 0.036
ΔmxaF ΔxoxF1Δfae1Δfae2ΔmchΔhgd (FD-5)	0.019 ± 0.003	ce	NG	0.024 ± 0.008	a	NG	0.109 ± 0.008	a	1.458 ± 0.035	0.130 ± 0.007	a	1.476 ± 0.025
ΔmxaF ΔexaFΔfae1Δfae2ΔmchΔhgd (FD-6)	0.013 ± 0.004	ef	NG	0.017 ± 0.002	a	NG	0.139 ± 0.023	a	1.458 ± 0.035	0.134 ± 0.019	a	1.540 ± 0.112
ΔmxaF ΔxoxF1ΔexaFΔfae1Δfae2ΔmchΔhgd (FD-7)	0.014 ± 0.003	def	NG	0.012 ± 0.004	a	NG	0.161 ± 0.024	a	1.445 ± 0.064	0.152 ± 0.056	a	1.430 ± 0.059
